# Supplementary material for: Genetic fine mapping of systemic lupus erythematosus MHC associations in Europeans and African Americans
Source: Hum Mol Genet. 2018 Jul 31;27(21):3813–24. doi: 10.1093/hmg/ddy280 (PMC6196648; doi:10.1093/hmg/ddy280)
Supplement: Supplementary Data [file ddy280_supp.zip]

Archive with 1 entries (1 files):
- AA_EUR_SLE_MHC_Association_16072018 supp.docx
